# Supplementary material for: Epigenetic Regulation of Subgenomic Gene Expression in Allotetraploid Brassica napus
Source: Plants (Basel). 2023 Jul 10;12(14):2608. doi: 10.3390/plants12142608 (PMC10383903; doi:10.3390/plants12142608)
Supplement: Supplementary file 1 [file plants-12-02608-s001.zip › Table S1.xlsx]

## Sheet: Sheet1
Table S1. Sequences of gene primers involved in qRT-PCR experiment
Gene ID	Primer	Primer Sequnece (5'-3')
Actin 2/7	Forward	TTCAATGTCCCTGCCATGTA
	Reverse	GAGACGGAGGATAGCGTGAG
BnaA08g16820D	Forward	ATGGCATCAACCTCACTCCTCA
	Reverse	TCGTCCATCGCCAAGATTCCA
BnaA01g06440D	Forward	ATGGACGTATCCGCGAACAAA
	Reverse	CCTCAACCACCATCCTGCTAA
BnaA07g04280D	Forward	ATGGCTTGTACCTCCACAATGTC
	Reverse	AGCCTTGCCGAACTTAATCTT
BnaA01g28110D	Forward	ATGGGAAGTGTACAGTTGAATGGTT
	Reverse	GCTCTGCTGGCATTGTGTTTT
BnaA07g04780D	Forward	ATGACAGCAATAGTAGGAGTATCAT
	Reverse	AGTAGCAACAGCAGAAGTGGA
BnaA08g20850D	Forward	ATGGCAGTTTCATCGCGCGAG
	Reverse	TCACGTTTTTGTACGCGACGGAG
BnaC01g05890D	Forward	ATGGCTTCGCTCGGTTTCAAC
	Reverse	TTCGTGGTAGAAATCCCCTGC
BnaC09g34110D	Forward	ATGACTACAATCGAATTGCTAAG
	Reverse	GTTCACAATCGTTCTGCTCCT
BnaC09g34100D	Forward	ATGGCTTCCTCGATACTAATGTC
	Reverse	TCCTTCTTTATCGTCCACCTT
